# Supplementary material for: Betulin Sulfonamides as Carbonic Anhydrase Inhibitors and Anticancer Agents in Breast Cancer Cells
Source: Int J Mol Sci. 2021 Aug 16;22(16):8808. doi: 10.3390/ijms22168808 (PMC8395940; doi:10.3390/ijms22168808)
Supplement: Supplementary file 1 [file ijms-22-08808-s001.zip]

Archive with 1 entries (1 files):
- ijms-1282688-supplementary.pdf
